# Supplementary material for: The geomicrobiology of limestone, sulfuric acid speleogenetic, and volcanic caves: basic concepts and future perspectives
Source: Front Microbiol. 2024 Mar 20;15:1370520. doi: 10.3389/fmicb.2024.1370520 (PMC10987966; doi:10.3389/fmicb.2024.1370520)
Supplement: Supplementary file 1 [file Data_Sheet_1.XLSX]

## Sheet: Fig. 6_Limestone cave
Dataset S1
DOI	Reference	Geographic location	Country	Continent	Sample	Year of sampling	Sequencing platform	16S regions	Pseudomonadota	Actinomycetota	Acidobacteriota	Verrucomicrobiota	Bacillota	Chloroflexota	Nitrospirota	Planctomycetota	Patescibacteria (candidatus)	Bacteroidota	Gemmatimonadota	Methylomirabilota (candidatus)	Myxococcota	Bdellovibrionota	Elusimicrobiota (candidatus)	Dependentiae (candidatus)	Latescibacteria (candidatus)	Cyanobacteriota	Rokubacteria (candidatus)	GAL15 (candidatus)	NB1-j	Fibrobacterota	Campylobacterota (formerly Epsilonbacteriodota)	Others	Total per sample
10.1371/journal.pone.0180700	Leuko et al., 2017	Su Bentu cave, Sardegna region	Italy	Europe	biofilm on rock surface	2014	MiSeq	V3-V4	26.6454	18.3195	9.76997	1.34185	13.0224	4.05751	4.14696	5.58466	0	2.31949	1.39297	0	0	0	0.108626	0	0.932907	0.210863	0	0	0	0.1	0	12.05	100.003
10.1371/journal.pone.0180700	Leuko et al., 2017	Su Bentu cave, Sardegna region	Italy	Europe	biofilm on rock surface	2014	MiSeq	V3-V4	26.264	30.1389	0.0956077	0.1	37.6019	0.1	0	0.1	0	2.82324	0.1	0	0	0	0	0	0	0.71987	0	0	0	0	0	1.96	100.004
10.1371/journal.pone.0180700	Leuko et al., 2017	Su Bentu cave, Sardegna region	Italy	Europe	biofilm on rock surface	2014	MiSeq	V3-V4	18.7373	53.7538	7.87872	1.42617	0.486985	4.51041	1.77402	1.91895	0	0.411618	4.34808	0	0	0	0	0	0.1	0.1	0	0	0	0	0	4.55	99.9961
10.1371/journal.pone.0180700	Leuko et al., 2017	Su Bentu cave, Sardegna region	Italy	Europe	biofilm on rock surface	2014	MiSeq	V3-V4	35.6348	3.79081	13.6457	0.713422	0.157195	6.18501	15.0726	4.64933	0	0.163241	4.00242	0	0	0	0.1	0	1.48126	0	0	0	0	0	0	14.4	99.9958
10.1371/journal.pone.0180700	Leuko et al., 2017	Su Bentu cave, Sardegna region	Italy	Europe	biofilm on rock surface	2014	MiSeq	V3-V4	49.7309	3.56809	12.4708	0.310014	0.1	2.22274	16.9923	2.64974	0	0.391905	4.96022	0	0	0	0.163781	0	0.854001	0	0	0	0	0.1	0	5.49	100.004
10.1371/journal.pone.0180700	Leuko et al., 2017	Su Bentu cave, Sardegna region	Italy	Europe	biofilm on rock surface	2014	MiSeq	V3-V4	97.19	0.101615	0.141131	0	0.158067	0.1	0.1	0.1	0	1.9081	0.1	0	0	0	0	0	0	0	0	0	0	0	0	0.1	99.9989
10.1371/journal.pone.0180700	Leuko et al., 2017	Su Bentu cave, Sardegna region	Italy	Europe	biofilm on rock surface	2014	MiSeq	V3-V4	46.6643	3.07455	14.7614	0.201804	0.1	3.71557	16.0078	2.83713	0	0.302707	3.83428	0	0	0	0.2849	0	0.807217	0	0	0	0	0	0	7.4727	100.064
10.3390/d9030031	Oliveira et al., 2017	Arkansas Ozark caves	USA	America	soil/sediment	NI	MiSeq	V3-V4	36	9	17	3.51	4	4	2	0	0	17	1	0	0	0	0	0	0	0	0	0	0	0	0	6.49	100
10.3390/d9030031	Oliveira et al., 2017	Arkansas Ozark caves	USA	America	soil/sediment	NI	MiSeq	V3-V4	20	2	29	0	4	16	15	0	0	2	1	0	0	0	0	0	0	0	0	0	0	0	0	11	100
10.3390/d9030031	Oliveira et al., 2017	Arkansas Ozark caves	USA	America	soil/sediment	NI	MiSeq	V3-V4	21	16	12	0	27	4	5	0	0	4	4	0	0	0	0	0	0	0	0	0	0	0	0	7	100
10.3390/d9030031	Oliveira et al., 2017	Arkansas Ozark caves	USA	America	soil/sediment	NI	MiSeq	V3-V4	26	5	23	0	1	8	10	0	0	11	6	0	0	0	0	0	0	0	0	0.01	0	0	0	9.99	100
10.3390/d9030031	Oliveira et al., 2017	Arkansas Ozark caves	USA	America	soil/sediment	NI	MiSeq	V3-V4	34	27	6	0	9	7	1	0	0	8	2	0	0	0	0	0	0	0	0	0	0	0	0	6	100
10.3389/fmicb.2018.00040	Dhami et al., 2018	Mammoth Cave, Margaret River	Western Australia	Australia	soil/sediment	NI	MiSeq	V3-V4	24	40	3	0	2	3	1	0	0	1	2	0	0	0	0	0	0	0	0	0	0	0	0	24	100
10.3389/fmicb.2018.00040	Dhami et al., 2018	Mammoth Cave, Margaret River	Western Australia	Australia	soil/sediment	NI	MiSeq	V3-V4	34	46	7	0	1	4	1	1	0	2	2	0	0	0	0	0	0	1	0	0	0	0	0	1	100
10.3389/fmicb.2018.00040	Dhami et al., 2018	Moondyne Cave	Western Australia	Australia	soil/sediment	NI	MiSeq	V3-V4	47	40	6	0	0.5	2	1	0	0	2	1	0	0	0	0	0	0	0	0	0	0	0	0	0.5	100
10.3389/fmicb.2018.00040	Dhami et al., 2018	Lake Cave	Western Australia	Australia	soil/sediment	NI	MiSeq	V3-V4	39	43	4	1	0	5	1	0	0	3	1	0	0	0	0	0	0	0	0	0	0	0	0	3	100
10.3389/fmicb.2018.00040	Dhami et al., 2018	Lake Cave	Western Australia	Australia	soil/sediment	NI	MiSeq	V3-V4	29	46	8	1	3	6	1	0	0	1	1	0	0	0	0	0	0	0	0	0	0	0	0	4	100
10.3389/fmicb.2018.00040	Dhami et al., 2018	Lake Cave	Western Australia	Australia	soil/sediment	NI	MiSeq	V3-V4	39	32	12	1	1	6	1	1	0	2	2	0	0	0	0	0	0	0	0	0	0	0	0	3	100
10.1111/mec.15144	Alonso et al., 2019	Pristine cave from Dordogne region	France	Europe	biofilm on rock surface	2017	MiSeq	V3-V4	56	15	5	0	0.01	4	8	4	0	0	2	0	0	0	1	0	0	2	0	0	0	0	0	2.99	100
10.1111/mec.15144	Alonso et al., 2019	Pristine cave from Dordogne region	France	Europe	biofilm on rock surface	2017	MiSeq	V3-V4	51	18	4	0	2	3	12	4	0	0	3	2	0	0	0	0	0	0	0	0	0	0	0	1	100
10.1111/mec.15144	Alonso et al., 2019	Pristine cave from Dordogne region	France	Europe	biofilm on rock surface	2017	MiSeq	V3-V4	28	24	9	0	3	7	18	4	0	0	3	0	0	0	1	0	0	1	0	0	0	0	0	2	100
10.1111/mec.15144	Alonso et al., 2019	Pristine cave from Dordogne region	France	Europe	biofilm on rock surface	2017	MiSeq	V3-V4	41	20	6	0	17	2	6	4	0	0	3	0	0	0	0	0	0	0	0	0	0	0	0	1	100
10.16943/ptinsa/2019/49589	Kumar et al., 2019	B2 cave in Baratang Island, Andaman archipelago	India	Asia	biofilm on rock surface	2017	MiSeq	V3-V4	82.87	9	0	0	5	0.24	1	1	0	0.23	0.31	0	0	0	0	0	0	0.01	0	0	0	0	0	0.34	100
10.1007/s11274-019-2713-y	Long et al., 2019	Shuanghe Cave, Guizhou province	China	Asia	biofilm on rock surface	2016	MiSeq	V3-V4	31	48	0	0.01	2.5	9.5	0.5	0.01	0.01	6	1	0	0	0	0	0	0.01	0.01	0	0	0	0	0	1.45	100
10.1186/s12866-020-01806-7	Dong et al., 2020	Zhijin cave, Guizhou Province	China	Asia	biofilm on rock surface	NI	MiSeq	V3-V4	64	16.53	2.5	2	4.16	1	2	1	0	2.5	1	0	0	0	0	0	0	0	0	0	0	0	0	3.31	100
10.1186/s12866-020-01806-7	Dong et al., 2020	Zhijin cave, Guizhou Province	China	Asia	soil/sediment	NI	MiSeq	V3-V4	65.24	0	2.85	2.97	17.76	0.71	1.56	2.85	0	0.83	1.67	0	0	0	0	0	0	0	0	0	0	0	0	3.56	100
10.1186/s12866-020-01806-7	Dong et al., 2020	Zhijin cave, Guizhou Province	China	Asia	soil/sediment	NI	MiSeq	V3-V4	69.79	8.53	4.15	0	5.77	1.54	1.56	0.71	0	1.42	0.71	0	0	0	0	0	0	0	0	0	0	0	0	5.82	100
10.3389/feart.2020.586248	Jurado et al., 2020	Morgana Cave, Lombardia region	Italy	Europe	biofilm on rock surface	2017	MiSeq	V3-V4	46.06	8.77	6.84	0.95	0	6.13	4.07	6.42	2.14	8.19	1.72	0	0	0	0.1	0.65	2.51	0.1	2.27	0.65	0	0.01	0.01	2.41	100
10.3389/feart.2020.586248	Jurado et al., 2020	Morgana Cave, Lombardia region	Italy	Europe	biofilm on rock surface	2017	MiSeq	V3-V4	39.16	10.15	10.44	0.82	0	9.46	4.68	6.53	0.93	3.31	3.61	0	0	0	0.1	0.65	2.51	0.1	5.08	0.65	0	0.01	0.01	1.8	100
10.3389/feart.2020.586248	Jurado et al., 2020	Morgana Cave, Lombardia region	Italy	Europe	biofilm on rock surface	2017	MiSeq	V3-V4	38.48	11.24	6.64	0.99	0	9.59	2.56	7.89	1.39	9.23	2.16	0	0	0	0.1	0.65	1.97	0.1	2.58	0.65	0	0.01	0.01	3.76	100
10.3389/feart.2020.586248	Jurado et al., 2020	Morgana Cave, Lombardia region	Italy	Europe	biofilm on rock surface	2017	MiSeq	V3-V4	43.21	4.34	11.07	2.05	0	6.97	3.25	8.63	1.24	9.43	2.42	0	0	0	0.1	0.65	1.41	0.1	3.25	0.65	0	0.01	0.01	1.21	100
10.3389/feart.2020.586248	Jurado et al., 2020	Morgana Cave, Lombardia region	Italy	Europe	biofilm on rock surface	2017	MiSeq	V3-V4	36.49	11.37	8.98	1.61	0	10.13	2.82	9.18	1.69	6.21	1.87	0	0	0	0.1	0.65	1.38	0.1	3.29	0.65	0	0.01	0.01	3.46	100
10.3389/fmicb.2020.00613	Park et al., 2020	Baeg-nyong cave in Pyeongchang-gun, Gangwon-do	South Korea	Asia	soil/sediment	2016	MiSeq	V3-V4	61.8	10	6.36	0	0	2.72	2.72	8.18	0	4.54	0.9	0	0	0	0	0	0	0	0	0	0	0	0	2.78	100
10.3389/fmicb.2020.00613	Park et al., 2020	Baeg-nyong cave in Pyeongchang-gun, Gangwon-do	South Korea	Asia	soil/sediment	2016	MiSeq	V3-V4	50	13.63	4.54	0	1.18	3.63	5.45	5.45	0	6.36	1.18	0	0	0	0	0	0	0	0	0	0	0	0	8.58	100
10.3389/fmicb.2020.00613	Park et al., 2020	Baeg-nyong cave in Pyeongchang-gun, Gangwon-do	South Korea	Asia	soil/sediment	2016	MiSeq	V3-V4	56	13	1	0	10	6	1	4	0	3	1	0	0	0	0	0	0	0	0	0	0	0	0	5	100
10.3389/fmicb.2020.00613	Park et al., 2020	Baeg-nyong cave in Pyeongchang-gun, Gangwon-do	South Korea	Asia	soil/sediment	2016	MiSeq	V3-V4	63.63	25.45	0	0	0	2.72	0.9	2.72	0	0	1.81	0	0	0	0	0	0	0	0	0	0	0	0	2.77	100
10.3389/fmicb.2020.00613	Park et al., 2020	Baeg-nyong cave in Pyeongchang-gun, Gangwon-do	South Korea	Asia	soil/sediment	2016	MiSeq	V3-V4	50	15.45	2.12	0	2.72	8.18	0.9	6.36	0	4.54	0.9	0	0	0	0	0	0	0	0	0	0	0	0	8.83	100
10.3389/fmicb.2020.00613	Park et al., 2020	Baeg-nyong cave in Pyeongchang-gun, Gangwon-do	South Korea	Asia	soil/sediment	2016	MiSeq	V3-V4	59.73	9.33	2.56	0	17.28	4.62	0	2.78	0	1.86	0	0	0	0	1.84	0	0	0	0	0	0	0	0	0	100
10.1007/s00248-020-01623-5	Addesso et al., 2021	Pertosa-Auletta Cave, Campania region	Italy	Europe	biofilm on rock surface	NI	MiSeq	V3-V4	43.27	11.25	10.73	0	2.85	1.95	4.89	3.8	0	0.95	0.95	0	0	0	0	0	0.95	0	0	0	0	0	0	18.41	100
10.1007/s00248-020-01623-5	Addesso et al., 2021	Pertosa-Auletta Cave, Campania region	Italy	Europe	biofilm on rock surface	NI	MiSeq	V3-V4	46.12	2.85	10.98	0	3.93	1.9	6.76	3.8	0	1.75	0.95	0	0	0	0	0	0.95	0	0	0	0	0	0	20.01	100
10.1007/s00248-020-01623-5	Addesso et al., 2021	Pertosa-Auletta Cave, Campania region	Italy	Europe	biofilm on rock surface	NI	MiSeq	V3-V4	51.42	3.8	15.23	0	1.9	1.9	7.62	2.26	0	1.9	1.9	0	0	0	0	0	0.95	0	0	0	0	0	0	11.12	100
10.1007/s00248-020-01623-5	Addesso et al., 2021	Pertosa-Auletta Cave, Campania region	Italy	Europe	biofilm on rock surface	NI	MiSeq	V3-V4	46.17	3.44	8.73	0	14.12	1.9	12.72	2.33	0	0.01	1.56	0	0	0	0	0	0.74	0	0	0	0	0	0	8.28	100
10.1007/s00248-020-01623-5	Addesso et al., 2021	Pertosa-Auletta Cave, Campania region	Italy	Europe	biofilm on rock surface	NI	MiSeq	V3-V4	48.27	3.52	8.76	0	15.24	2.23	2.23	2.37	0	0.95	1.46	0	0	0	0	0	0.74	0	0	0	0	0	0	14.23	100
10.1007/s00248-020-01623-5	Addesso et al., 2021	Pertosa-Auletta Cave, Campania region	Italy	Europe	biofilm on rock surface	NI	MiSeq	V3-V4	55.15	3.85	14.87	0	1.95	0.95	3.86	1.95	0	0.01	0.01	0	0	0	0	0	0.01	0	0	0	0	0	0	17.39	100
10.1007/s00248-020-01623-5	Addesso et al., 2021	Pertosa-Auletta Cave, Campania region	Italy	Europe	biofilm on rock surface	NI	MiSeq	V3-V4	52.38	3.8	9.52	0	5.71	1.9	3.85	3.1	0	0.95	0.95	0	0	0	0	0	0.95	0	0	0	0	0	0	16.89	100
10.1007/s12665-021-09969-w	Chen et al., 2021	Tainliao district	Taiwan	Asia	groundwater	NI	MiSeq	V3-V4	64.6465	1.0101	22.2222	4.0404	1.0101	0	1.0101	3.0303	0	1.0101	2.0202	0	0	0	0	0	0	0	0	0	0	0	0	0	100
10.1007/s12665-021-09969-w	Chen et al., 2021	Tainliao district	Taiwan	Asia	biofilm on rock surface	NI	MiSeq	V3-V4	22	54	8	0	1	0	0	2	0	0	1	0	0	0	0	0	0	10	0	0	0	0	0	2	100
10.3390/microorganisms9081789	Koner et al., 2021	Tianliao district	Taiwan	Asia	soil/sediment	NI	MiSeq	V3-V4	21	21	17	3	4	7	4	5	0	1	7	0	0	0	0	0	0	0	0	0	0	0	0	10	100
10.3390/microorganisms9081789	Koner et al., 2021	Tianliao district	Taiwan	Asia	biofilm on rock surface	NI	MiSeq	V3-V4	22	27	17	2	1	5	3	9	0	0	5	0	0	0	0	0	0	0	0	0.8	0	0	0	8.2	100
10.1038/s41598-022-24159-9	Farda et al., 2022b	Grotta Grande dei Cervi, Abruzzo region	Italy	Europe	soil/sediment	NI	MiSeq	V3-V4	35	9	3	0	36	4	0	3	0	10	0	0	0	0	0	0	0	0	0	0	0	0	0	0	100
10.1038/s41598-022-24159-9	Farda et al., 2022b	Grotta Grande dei Cervi, Abruzzo region	Italy	Europe	soil/sediment	NI	MiSeq	V3-V4	26	4	15	0	29	11	0	5	0	0	4	6	0	0	0	0	0	0	0	0	0	0	0	0	100
10.1038/s41598-022-24159-9	Farda et al., 2022b	Ovito di Pietrasecca, Abruzzo region	Italy	Europe	soil/sediment	NI	MiSeq	V3-V4	44	2	14	0	0	0	18	6	4	6	0	6	0	0	0	0	0	0	0	0	0	0	0	0	100
10.1038/s41598-022-24159-9	Farda et al., 2022b	Ovito di Pietrasecca, Abruzzo region	Italy	Europe	soil/sediment	NI	MiSeq	V3-V4	46	0	13	0	17	6	11	7	0	0	0	0	0	0	0	0	0	0	0	0	0	0	0	0	100
10.3389/fmicb.2023.962452	Bogdan et al., 2023	Leșu Cave	Romania	Europe	sediment	2020	MiSeq	V3-V4	58	6.33333	4.33333	16.6667	2.26667	1	0.2	3.33333	0.833333	0.666667	1	0.5	0	0	0	0	0	0	0	0.666667	0	0	0	4.2	100
10.3389/fmicb.2023.962452	Bogdan et al., 2023	Leșu Cave	Romania	Europe	sediment	2020	MiSeq	V3-V4	34	5.66667	16	1.66667	1.16667	2	0	1.33333	19	2.33333	7.66667	0	0	0	0	0	0	0	0	3	0	0	0	6.16667	100
10.3389/fmicb.2023.962452	Bogdan et al., 2023	Leșu Cave	Romania	Europe	sediment	2020	MiSeq	V3-V4	40.3333	19	9	3	3.33333	4.66667	2.67	3.66667	4.16667	1	2	0.833333	0	0	0	0	0	0	0	0.166667	0	0	0	6.16667	100.003
10.3389/fmicb.2023.962452	Bogdan et al., 2023	Leșu Cave	Romania	Europe	sediment	2020	MiSeq	V3-V4	38.3333	6.33333	15.3333	3.33333	3.66667	2.66667	10	3.33333	1.16667	3	1.33333	3	0	0	0	0	0	0	0	0.5	0	0	0	8	100
10.3389/fmicb.2023.962452	Bogdan et al., 2023	Leșu Cave	Romania	Europe	groundwater	2020	MiSeq	V3-V4	63	14	1	4	1	0	1	0.9	5	4	0.5	0	0	0	0	0	0	0	0	0	0	0	0	5.6	100
10.3389/fmicb.2023.962452	Bogdan et al., 2023	Leșu Cave	Romania	Europe	groundwater	2020	MiSeq	V3-V4	53.6667	22.6667	2.75	1.66667	2.66667	1.66667	0.83	2.16667	2.33333	3	0.666667	0.2	0	0	0	0	0	0	0	0	0	0	0	5.71667	99.9967
10.1016/j.scitotenv.2023.165218	Martin-Pozas et al., 2023	Pindal cave; Asturias	Spain	Europe	groundwater	2021-2022	Miseq	V3-V4	4	0	3	46	0	4	2	0	24	2	0	2	3	6	4	0	0	0	0	0	0	0	0	0	100
10.1016/j.scitotenv.2023.165218	Martin-Pozas et al., 2023	Pindal cave; Asturias	Spain	Europe	groundwater	2021-2022	Miseq	V3-V4	5	0	2	36	0	3	7	1	29	3	0	1	4	5	4	0	0	0	0	0	0	0	0	0	100
10.1016/j.scitotenv.2023.165218	Martin-Pozas et al., 2023	Pindal cave; Asturias	Spain	Europe	groundwater	2021-2022	Miseq	V3-V4	6	0	3	34	0	4	1	3	28	0	0	2	8	6	2	0	0	0	0	0	0	3	0	0	100
10.1016/j.scitotenv.2023.165218	Martin-Pozas et al., 2023	Pindal cave; Asturias	Spain	Europe	groundwater	2021-2022	Miseq	V3-V4	34	0	8	14	0	0	0	0	9	22	0	0	3	6	3	0	0	0	0	0	0	1	0	0	100
10.1016/j.scitotenv.2023.165218	Martin-Pozas et al., 2023	Pindal cave; Asturias	Spain	Europe	groundwater	2021-2022	Miseq	V3-V4	6	0	2	43	0	5	3	3	21	3	0	2	7	3	2	0	0	0	0	0	0	0	0	0	100
10.1016/j.scitotenv.2023.165218	Martin-Pozas et al., 2023	Pindal cave; Asturias	Spain	Europe	groundwater	2021-2022	Miseq	V3-V4	2	0	0	46	0	2	15	1	15	4	0	2	4	5	3	0	0	1	0	0	0	0	0	0	100
10.1016/j.scitotenv.2023.165218	Martin-Pozas et al., 2023	Pindal cave; Asturias	Spain	Europe	groundwater	2021-2022	Miseq	V3-V4	1	0	0	39	0	3	7	0	30	4	0	2	5	5	3	0	0	1	0	0	0	0	0	0	100
10.1016/j.scitotenv.2023.165218	Martin-Pozas et al., 2023	Pindal cave; Asturias	Spain	Europe	groundwater	2021-2022	Miseq	V3-V4	6	0	2	44	0	5	3	3	23	2	0	2	5	3	2	0	0	0	0	0	0	0	0	0	100
10.1016/j.scitotenv.2023.165218	Martin-Pozas et al., 2023	Pindal cave; Asturias	Spain	Europe	Biofilm	2021-2022	Miseq	V3-V4	51	8	13	2	0	0	6	11	0	3	0	2	1	0	0	0	0	0	0	0	2	0	0	1	100
10.1016/j.scitotenv.2023.165218	Martin-Pozas et al., 2023	Pindal cave; Asturias	Spain	Europe	Biofilm	2021-2022	Miseq	V3-V4	48	10	16	2	0	2	2	8	0	5	1	2	2	0	0	0	1	0	0	0	1	0	0	0	100
10.1016/j.scitotenv.2023.165218	Martin-Pozas et al., 2023	Pindal cave; Asturias	Spain	Europe	Biofilm	2021-2022	Miseq	V3-V4	50	14	12	1	0	2	4	8	0	3	1	2	1	0	0	0	1	0	0	0	1	0	0	0	100
10.1016/j.scitotenv.2023.165218	Martin-Pozas et al., 2023	Pindal cave; Asturias	Spain	Europe	Biofilm	2021-2022	Miseq	V3-V4	46	19	13	1	0	3	2	10	0	3	1	2	0	0	0	0	0	0	0	0	0	0	0	0	100
10.1016/j.scitotenv.2023.165218	Martin-Pozas et al., 2023	Pindal cave; Asturias	Spain	Europe	Biofilm	2021-2022	Miseq	V3-V4	47	22	10	0	0	3	1	9	0	3	3	2	0	0	0	0	0	0	0	0	0	0	0	0	100
10.1016/j.scitotenv.2023.165218	Martin-Pozas et al., 2023	Pindal cave; Asturias	Spain	Europe	soil/sediment	2021-2022	Miseq	V3-V4	52	19	12	1	0	2	0	8	0	0	5	1	0	0	0	0	0	0	0	0	0	0	0	0	100
10.1016/j.scitotenv.2023.165218	Martin-Pozas et al., 2023	Pindal cave; Asturias	Spain	Europe	soil/sediment	2021-2022	Miseq	V3-V4	48	17	11	1	1	7	2	7	0	0	4	1	1	0	0	0	0	0	0	0	0	0	0	0	100
10.1016/j.scitotenv.2023.165218	Martin-Pozas et al., 2023	Pindal cave; Asturias	Spain	Europe	soil/sediment	2021-2022	Miseq	V3-V4	21	3	36	15	1	6	0	8	0	0	1	4	2	0	0	1	2	0	0	0	0	0	0	0	100
10.1016/j.scitotenv.2023.165218	Martin-Pozas et al., 2023	Pindal cave; Asturias	Spain	Europe	soil/sediment	2021-2022	Miseq	V3-V4	19	2	37	17	1	6	1	6	0	0	0	4	2	0	0	2	1	0	0	0	2	0	0	0	100
10.1016/j.scitotenv.2023.165218	Martin-Pozas et al., 2023	Pindal cave; Asturias	Spain	Europe	soil/sediment	2021-2022	Miseq	V3-V4	42	1	22	5	0	11	0	2	6	0	2	0	1	0	0	8	0	0	0	0	0	0	0	0	100
10.1016/j.scitotenv.2023.165218	Martin-Pozas et al., 2023	Pindal cave; Asturias	Spain	Europe	soil/sediment	2021-2022	Miseq	V3-V4	42	2	18	4	2	12	0	1	5	0	2	0	0	0	0	12	0	0	0	0	0	0	0	0	100
								AVRG	40.0524	13.4879	9.43939	5.28688	4.43996	4.13796	4.12441	3.49902	2.99872	2.87821	1.73032	0.660684	0.628205	0.5	0.35894	0.336538	0.310966	0.225009	0.211154	0.107607	0.0769231	0.0544872	0.000641026	4.45452
								Min	1	0	0	0	0	0	0	0	0	0	0	0	0	0	0	0	0	0	0	0	0	0	0	0
								Max	97.19	54	37	46	37.6019	16	18	11	30	22	7.66667	6	8	6	4	12	2.51	10	5.08	3	2	3	0.01	24
								Rank by AVRG frequency	1	2	3	4	6	7	8	9	10	11	12	13	14	15	16	17	18	19	20	21	22	23	24	5
NI: Not indicated in reference
Taxa not specifically reported in the reference were arbitrarily assumed to be 0.00
Minor taxa that were present but not precisely quantified in the reference were arbitrarily assumed to be 0.01.
Minor taxa that were present and had relative abundance between 0.01 and 0.10 were arbitrarily assumed to be 0.10.

## Sheet: Fig. 6_Volcanic cave-lava tube
DOI	Reference	Geographic location	Country	Continent	Sample	Year of sampling	Sequencing Platform	16S regions	Pseudomonadota	Actinomycetota	Acidobacteriota	Verrucomicrobiota	Bacillota	Chloroflexota	Nitrospirota	Planctomycetota	Patescibacteria (candidatus)	Bacteroidota	Gemmatimonadota	Cyanobacterota	Rokubacteria (candidatus)	GAL15	Campylobacterota (formerly Epsilonproteobacteria)	Others	Total per sample
10.1038/s41598-018-20393-2	Gonzalez-Pimentel et al., 2018	Honda del Bejenado (EP01) Cave, La Palma Island,Canary archipelago	Spain	Europe	biofilm on rock surface	NI	MiSeq	V3-V4	52	33	0	0	4	0.01	1	0	0	0.01	0	0	0	0	0	9.98	100
10.7717/peerj.11386	Gonzalez-Pimentel et al., 2021	Fuente de la Canaria Cave, La Palma Island,Canary archipelago	Spain	Europe	biofilm on rock surface	2015	MiSeq	V3-V4	37.635	13.259	12.557	1.4	0	3.896	4.037	2.835	1.25	2.971	5.018	0	8.415	1.36	0	5.37	100.003
10.7717/peerj.11386	Gonzalez-Pimentel et al., 2021	Fuente de la Canaria Cave, La Palma Island,Canary archipelago	Spain	Europe	biofilm on rock surface	2015	MiSeq	V3-V4	53.342	20.236	7.684	0.18	0	3.37	2.301	3.982	0.52	0.37	1	0	3.4	0.47	0	3.14	99.995
10.7717/peerj.11386	Gonzalez-Pimentel et al., 2021	Fuente de la Canaria Cave, La Palma Island,Canary archipelago	Spain	Europe	biofilm on rock surface	2015	MiSeq	V3-V4	40.101	14.292	12.26	0.94	0	4.169	3.238	3.141	0.9	1.9	4.795	0	7.594	1.6	0	5.07	100
10.7717/peerj.11386	Gonzalez-Pimentel et al., 2021	Fuente de la Canaria Cave, La Palma Island,Canary archipelago	Spain	Europe	biofilm on rock surface	2015	MiSeq	V3-V4	89.451	3.452	2.486	0.01	0	0.84	1.3	0.63	0.01	0.31	0.28	0	0.42	0.11	0	0.7	99.999
10.1007/s00248-023-02181-2	Nicolosi et al., 2023	Lava tubes of the Etna volcano, Sicily	Italy	Europe	biofilm on rock surface	2018	MiSeq	V3-V4	30	55	4	0	0	0.01	2	3	1	2	0	0.01	0	0	0	2.98	100
10.1007/s00248-023-02181-2	Nicolosi et al., 2023	Lava tubes of the Etna volcano, Sicily	Italy	Europe	biofilm on rock surface	2018	MiSeq	V3-V4	8	14	5	0	1.5	2	0.01	1	1	1.01	0	60	0	0	0	6.48	100
10.1007/s00248-023-02181-2	Nicolosi et al., 2023	Lava tubes of the Etna volcano, Sicily	Italy	Europe	biofilm on rock surface	2018	MiSeq	V3-V4	45	17	10	0	3	3	2	6	2	2	0	0.01	0	0	0	9.99	100
10.1007/s00248-023-02181-2	Nicolosi et al., 2023	Lava tubes of the Etna volcano, Sicily	Italy	Europe	biofilm on rock surface	2018	MiSeq	V3-V4	43	15	10	0	1	3	3	10	1	1	0	0.01	0	0	0	12.99	100
10.1007/s00248-023-02181-2	Nicolosi et al., 2023	Lava tubes of the Etna volcano, Sicily	Italy	Europe	biofilm on rock surface	2018	MiSeq	V3-V4	22	64	5	0	0	0.9	0.9	1	0.9	1	0	0.01	0	0	0	4.99	100.7
10.1007/s00248-023-02181-2	Nicolosi et al., 2023	Lava tubes of the Etna volcano, Sicily	Italy	Europe	biofilm on rock surface	2018	MiSeq	V3-V4	27	33	10	0	9	4	1	4	2	4	0	0	0	0	0	6	100
10.1007/s00248-023-02181-2	Nicolosi et al., 2023	Lava tubes of the Etna volcano, Sicily	Italy	Europe	biofilm on rock surface	2018	MiSeq	V3-V4	16	52	8	0	1	8	0.01	1	6	1	0	0.01	0	0	0	6.98	100
10.1007/s00248-023-02181-2	Nicolosi et al., 2023	Lava tubes of the Etna volcano, Sicily	Italy	Europe	biofilm on rock surface	2018	MiSeq	V3-V4	16	73	3	0	2	2	0.01	0.01	0.01	0.01	0	0	0	0	0	3.96	100
10.01007/s00248-023-02181-2	Nicolosi et al., 2023	Lava tubes of the Etna volcano, Sicily	Italy	Europe	biofilm on rock surface	2018	MiSeq	V3-V4	24	50	6	0	0	0.01	2	2	1	10	0	0.01	0	0	0	4.98	100
10.1007/s00248-023-02181-2	Nicolosi et al., 2023	Lava tubes of the Etna volcano, Sicily	Italy	Europe	biofilm on rock surface	2018	MiSeq	V3-V4	24	41	12	0	6	9	0.01	1	0.01	0.01	0	0	0	0	0	6.97	100
10.1007/s00248-023-02181-2	Nicolosi et al., 2023	Lava tubes of the Etna volcano, Sicily	Italy	Europe	biofilm on rock surface	2018	MiSeq	V3-V4	11	78	6	0	0.01	1	0.01	0	0	0.01	0	0	0	0	0	3.97	100
10.1007/s00248-023-02181-2	Nicolosi et al., 2023	Lava tubes of the Etna volcano, Sicily	Italy	Europe	biofilm on rock surface	2018	MiSeq	V3-V4	49	19	11	0	1	2.8	8	2	1	1	0	0.01	0	0	0	5.19	100
								AVRG	34.5605	35.0141	7.35218	0.148824	1.67706	2.82382	1.81329	2.44694	1.09412	1.68241	0.652529	3.53353	1.16641	0.208235	0	5.86706
								Min	8	3.452	0	0	0	0.01	0.01	0	0	0.01	0	0	0	0	0	0.7
								Max	89.451	78	12.557	1.4	9	9	8	10	6	10	5.018	60	8.415	1.6	0	12.99
								Rank by AVRG frequency	2	1	3	15	10	6	8	7	12	9	13	5	11	14	16	4
NI: Not indicated in reference
Taxa not specifically reported in the reference were arbitrarily assumed to be 0.00
Minor taxa that were present but not precisely quantified in the reference were arbitrarily assumed to be 0.01.
Minor taxa that were present and had relative abundance between 0.01 and 0.10 were arbitrarily assumed to be 0.10.

## Sheet: Fig. 6_SAS cave
DOI	Reference	Geographic location	Country	Continent	Sample	Year of sampling	Sequencing Platform	16S regions	Pseudomonadota	Actinomycetota	Acidobacteriota	Verrucomicrobiota	Bacillota	Chloroflexota	Nitrospirota	Planctomycetota	Patescibacteria (candidatus)	Bacteroidota	Gemmatimonadota	Spirochaetota	Chlamydiota	Campylobacterota (formerly Epsilonproteobacteria)	Others	Total per sample
10.1371/journal.pone.0220706	D’Angeli et al., 2019a	Fetida Cave; Puglia region	Italy	Europe	Microbial aggregates in sulfidic water	2015	MiSeq	V3-V4	56.79	3.52808	7.09	0.392979	0	3.6154	1.79024	5.95581	0	10.1389	1.00428	0.1	0.471575	0.7	8.42	99.9972
10.1371/journal.pone.0220706	D’Angeli et al., 2019a	Fetida Cave; Puglia region	Italy	Europe	Microbial aggregates in sulfidic water	2015	MiSeq	V3-V4	53.9	4.50219	6.23669	1.12085	0	3.0933	1.40889	6.49343	0	12.01	1.08954	0.156544	0.100188	3.15	6.74	100.002
10.1371/journal.pone.0220706	D’Angeli et al., 2019a	Fetida Cave; Puglia region	Italy	Europe	Microbial aggregates in sulfidic water	2015	MiSeq	V3-V4	37.11	2.13644	2.22933	0	0	6.05842	0	1.94034	0	7.53432	0.433481	2.04355	5.17081	12.12	23.22	99.9967
10.1371/journal.pone.0220706	D’Angeli et al., 2019a	Fetida Cave; Puglia region	Italy	Europe	Microbial aggregates in sulfidic water	2015	MiSeq	V3-V4	45.95	0.612638	0.542622	0.673902	0.883949	5.84632	0	1.46158	0	10.2311	0	2.56433	1.38281	3.12	26.73	99.9992
10.1371/journal.pone.0220706	D’Angeli et al., 2019a	Fetida Cave; Puglia region	Italy	Europe	Microbial aggregates in sulfidic water	2015	MiSeq	V3-V4	27.67	0.613458	0.68375	2.83085	3.86606	6.41575	0.134194	1.84676	0	20.9406	0	3.82772	0.856285	19.11	11.2	99.9955
10.1371/journal.pone.0220706	D’Angeli et al., 2019a	Fetida Cave; Puglia region	Italy	Europe	Microbial aggregates in sulfidic water	2015	MiSeq	V3-V4	58.17	0.742265	2.11787	0.463915	0	8.81036	1.82742	4.42938	0	2.90855	1.23845	0.709992	0.714026	1.27113	16.6	100.003
10.1016/j.scitotenv.2021.149465	Jurado et al., 2021	Fetida Cave; Puglia region	Italy	Europe	Microbial aggregates in sulfidic water	2017	MiSeq	V3-V4	60.5	0	0	0	0	2.4	0	2.9	7.3	3.2	0	4.2	0	12.9	6.6	100
10.1016/j.scitotenv.2021.149465	Jurado et al., 2021	Fetida Cave; Puglia region	Italy	Europe	Microbial aggregates in sulfidic water	2017	MiSeq	V3-V4	56.4	0	0	0	0	2.2	0	0	5.4	11	0	4.1	0	15.3	5.6	100
10.1016/j.scitotenv.2021.149465	Jurado et al., 2021	Fetida Cave; Puglia region	Italy	Europe	Microbial aggregates in sulfidic water	2017	MiSeq	V3-V4	2	0	0	0	0	3.1	0	5.9	15.4	11.2	0	2.7	0	44	15.7	100
10.1016/j.scitotenv.2021.149465	Jurado et al., 2021	Fetida Cave; Puglia region	Italy	Europe	Microbial aggregates in sulfidic water	2017	MiSeq	V3-V4	1	0	0	0	0	2.2	0	6	9.4	13.1	0	2.4	0	53.7	12.2	100
								AVRG	39.949	1.21351	1.89003	0.54825	0.475001	4.37395	0.516075	3.69273	3.75	10.2263	0.376576	2.28021	0.86957	16.5371	13.301
								Min	1	0	0	0	0	2.2	0	0	0	2.90855	0	0.1	0	0.7	5.6
								Max	60.5	4.50219	7.09	2.83085	3.86606	8.81036	1.82742	6.49343	15.4	20.9406	1.23845	4.2	5.17081	53.7	26.73
								Rank by AVRG frequency	1	10	9	12	14	5	13	7	6	4	15	8	11	2	3
Taxa not specifically reported in the reference were arbitrarily assumed to be 0.00
Minor taxa that were present but not precisely quantified in the reference were arbitrarily assumed to be 0.01.
Minor taxa that were present and had relative abundance between 0.01 and 0.10 were arbitrarily assumed to be 0.10.

## Sheet: Fig. 7_Limestone_Pseudo&Campylo
DOI	Referencea	Geographic location	Country	Continent	Sample	Year of sampling	Sequencing Platform	16S regions	Alphaproteobacteria	Betaproteobacteria	Gammaproteobacteria	Deltaproteobacteria	Campylobacterota (formerly Epsilonproteobacteria)
10.1371/journal.pone.0180700	Leuko et al., 2017	Su Bentu cave, Sardegna region	Italy	Europe	biofilm in wall rock surface	2014	MiSeq	V3-V4	8	8	4	5	0
10.1371/journal.pone.0180700	Leuko et al., 2017	Su Bentu cave, Sardegna region	Italy	Europe	biofilm in wall rock surface	2014	MiSeq	V3-V4	13	2	11	0	0
10.1371/journal.pone.0180700	Leuko et al., 2017	Su Bentu cave, Sardegna region	Italy	Europe	biofilm in wall rock surface	2014	MiSeq	V3-V4	10	3	3	3	0
10.1371/journal.pone.0180700	Leuko et al., 2017	Su Bentu cave, Sardegna region	Italy	Europe	biofilm in wall rock surface	2014	MiSeq	V3-V4	10	14	8	3	0
10.1371/journal.pone.0180700	Leuko et al., 2017	Su Bentu cave, Sardegna region	Italy	Europe	biofilm in wall rock surface	2014	MiSeq	V3-V4	10	24	5	10	0
10.1371/journal.pone.0180700	Leuko et al., 2017	Su Bentu cave, Sardegna region	Italy	Europe	biofilm in wall rock surface	2014	MiSeq	V3-V4	4	31	60	0	0
10.1371/journal.pone.0180700	Leuko et al., 2017	Su Bentu cave, Sardegna region	Italy	Europe	biofilm in wall rock surface	2014	MiSeq	V3-V4	9	23	4	9	0
10.3390/d9030031	Oliveira et al., 2017	Arkansas Ozark caves	USA	America	soil/sediment	NI	MiSeq	V3-V4	0	0	0	0	0
10.3390/d9030031	Oliveira et al., 2017	Arkansas Ozark caves	USA	America	soil/sediment	NI	MiSeq	V3-V4	0	0	0	0	0
10.3390/d9030031	Oliveira et al., 2017	Arkansas Ozark caves	USA	America	soil/sediment	NI	MiSeq	V3-V4	6.97	4.92	9.4	4.83	0
10.3390/d9030031	Oliveira et al., 2017	Arkansas Ozark caves	USA	America	soil/sediment	NI	MiSeq	V3-V4	11.73	7.69	7.93	6.05	0
10.3390/d9030031	Oliveira et al., 2017	Arkansas Ozark caves	USA	America	soil/sediment	NI	MiSeq	V3-V4	14.56	0	9.74	5.53	0
10.16943/ptinsa/2019/49589	Kumar et al., 2019	B2 cave in Baratang Island, Andaman archipelago	India	Asia	biofilm in wall rock surface	2017	MiSeq	V3-V4	8	3	72	0	0
10.3389/feart.2020.586248	Jurado et al., 2020	Morgana Cave, Lombardia region	Italy	Europe	biofilm in wall rock surface	2017	MiSeq	V3-V4	2.8	18	23.8	1.3	0.01
10.3389/feart.2020.586248	Jurado et al., 2020	Morgana Cave, Lombardia region	Italy	Europe	biofilm in wall rock surface	2017	MiSeq	V3-V4	3.7	17.1	16.2	2.1	0.01
10.3389/feart.2020.586248	Jurado et al., 2020	Morgana Cave, Lombardia region	Italy	Europe	biofilm in wall rock surface	2017	MiSeq	V3-V4	3.6	14.2	19	1.5	0.01
10.3389/feart.2020.586248	Jurado et al., 2020	Morgana Cave, Lombardia region	Italy	Europe	biofilm in wall rock surface	2017	MiSeq	V3-V4	3.3	17.8	20.1	1.9	0.01
10.3389/feart.2020.586248	Jurado et al., 2020	Morgana Cave, Lombardia region	Italy	Europe	biofilm in wall rock surface	2017	MiSeq	V3-V4	3.6	14.8	16.1	1.8	0.01
10.3389/fmicb.2020.00613	Park et al., 2020	Baeg-nyong cave in Pyeongchang-gun, Gangwon-do	South Korea	Asia	soil/sediment	2016	MiSeq	V3-V4	13.1	0.96	36.62	0	0
10.3389/fmicb.2020.00613	Park et al., 2020	Baeg-nyong cave in Pyeongchang-gun, Gangwon-do	South Korea	Asia	soil/sediment	2016	MiSeq	V3-V4	11.76	1.3	26.14	0	0
10.3389/fmicb.2020.00613	Park et al., 2020	Baeg-nyong cave in Pyeongchang-gun, Gangwon-do	South Korea	Asia	soil/sediment	2016	MiSeq	V3-V4	9.55	0.72	28.83	0	0
10.3389/fmicb.2020.00613	Park et al., 2020	Baeg-nyong cave in Pyeongchang-gun, Gangwon-do	South Korea	Asia	soil/sediment	2016	MiSeq	V3-V4	8.65	14.41	20.86	0	0
10.3389/fmicb.2020.00613	Park et al., 2020	Baeg-nyong cave in Pyeongchang-gun, Gangwon-do	South Korea	Asia	soil/sediment	2016	MiSeq	V3-V4	4.96	1.24	25.65	0	0
10.3389/fmicb.2020.00613	Park et al., 2020	Baeg-nyong cave in Pyeongchang-gun, Gangwon-do	South Korea	Asia	soil/sediment	2016	MiSeq	V3-V4	2.76	0.69	46.69	0	0
10.1007/s00248-020-01623-5	Addesso et al., 2021	Pertosa-Auletta Cave, Campania region	Italy	Europe	biofilm in wall rock surface	NI	MiSeq	V3-V4	6	10	25	5	0
10.1007/s00248-020-01623-5	Addesso et al., 2021	Pertosa-Auletta Cave, Campania region	Italy	Europe	biofilm in wall rock surface	NI	MiSeq	V3-V4	5	13	22	5	0
10.1007/s00248-020-01623-5	Addesso et al., 2021	Pertosa-Auletta Cave, Campania region	Italy	Europe	biofilm in wall rock surface	NI	MiSeq	V3-V4	5	6	35	4	0
10.1007/s00248-020-01623-5	Addesso et al., 2021	Pertosa-Auletta Cave, Campania region	Italy	Europe	biofilm in wall rock surface	NI	MiSeq	V3-V4	5	11	25	4	0
10.1007/s00248-020-01623-5	Addesso et al., 2021	Pertosa-Auletta Cave, Campania region	Italy	Europe	biofilm in wall rock surface	NI	MiSeq	V3-V4	3	10	25	5	0
10.1007/s00248-020-01623-5	Addesso et al., 2021	Pertosa-Auletta Cave, Campania region	Italy	Europe	biofilm in wall rock surface	NI	MiSeq	V3-V4	7	16	24	4	0
10.1007/s00248-020-01623-5	Addesso et al., 2021	Pertosa-Auletta Cave, Campania region	Italy	Europe	biofilm in wall rock surface	NI	MiSeq	V3-V4	5	17	22	5	0
10.1038/s41598-022-24159-9	Farda et al., 2022b	Grotta Grande dei Cervi, Abruzzo region	Italy	Europe	soil/sediment	NI	MiSeq	V3-V4	19	0	31	0	0
10.1038/s41598-022-24159-9	Farda et al., 2022b	Grotta Grande dei Cervi, Abruzzo region	Italy	Europe	soil/sediment	NI	MiSeq	V3-V4	5	0	29	0	0
10.1038/s41598-022-24159-9	Farda et al., 2022b	Ovito di Pietrasecca, Abruzzo region	Italy	Europe	soil/sediment	NI	MiSeq	V3-V4	10	0	50	0	0
10.1038/s41598-022-24159-9	Farda et al., 2022b	Ovito di Pietrasecca, Abruzzo region	Italy	Europe	soil/sediment	NI	MiSeq	V3-V4	7	0	51	0	0
10.1016/j.scitotenv.2023.165218	Martin-Pozas et al., 2023	Pindal cave; Asturias	Spain	Europe	groundwater	2021-2022	Miseq	V3-V4	0	0	0.6	0	0
10.1016/j.scitotenv.2023.165218	Martin-Pozas et al., 2023	Pindal cave; Asturias	Spain	Europe	groundwater	2021-2022	Miseq	V3-V4	0	0	0.3	0	0
10.1016/j.scitotenv.2023.165218	Martin-Pozas et al., 2023	Pindal cave; Asturias	Spain	Europe	groundwater	2021-2022	Miseq	V3-V4	1	0	3.9	0	0
10.1016/j.scitotenv.2023.165218	Martin-Pozas et al., 2023	Pindal cave; Asturias	Spain	Europe	groundwater	2021-2022	Miseq	V3-V4	1.6	0	2.7	0	0
10.1016/j.scitotenv.2023.165218	Martin-Pozas et al., 2023	Pindal cave; Asturias	Spain	Europe	groundwater	2021-2022	Miseq	V3-V4	0	0	0.4	0	0
10.1016/j.scitotenv.2023.165218	Martin-Pozas et al., 2023	Pindal cave; Asturias	Spain	Europe	groundwater	2021-2022	Miseq	V3-V4	0.1	0	0.3	0	0
10.1016/j.scitotenv.2023.165218	Martin-Pozas et al., 2023	Pindal cave; Asturias	Spain	Europe	groundwater	2021-2022	Miseq	V3-V4	0.1	0	1.1	0	0
10.1016/j.scitotenv.2023.165218	Martin-Pozas et al., 2023	Pindal cave; Asturias	Spain	Europe	groundwater	2021-2022	Miseq	V3-V4	6.4	0	23.8	0	0
10.1016/j.scitotenv.2023.165218	Martin-Pozas et al., 2023	Pindal cave; Asturias	Spain	Europe	Biofilm	2021-2022	Miseq	V3-V4	4.5	0	21.8	0	0
10.1016/j.scitotenv.2023.165218	Martin-Pozas et al., 2023	Pindal cave; Asturias	Spain	Europe	Biofilm	2021-2022	Miseq	V3-V4	3.2	0	25.8	0	0
10.1016/j.scitotenv.2023.165218	Martin-Pozas et al., 2023	Pindal cave; Asturias	Spain	Europe	Biofilm	2021-2022	Miseq	V3-V4	2.8	0	27.4	0	0
10.1016/j.scitotenv.2023.165218	Martin-Pozas et al., 2023	Pindal cave; Asturias	Spain	Europe	Biofilm	2021-2022	Miseq	V3-V4	2.1	0	26.2	0	0
10.1016/j.scitotenv.2023.165218	Martin-Pozas et al., 2023	Pindal cave; Asturias	Spain	Europe	Biofilm	2021-2022	Miseq	V3-V4	11.7	0	27.5	0	0
10.1016/j.scitotenv.2023.165218	Martin-Pozas et al., 2023	Pindal cave; Asturias	Spain	Europe	soil/sediment	2021-2022	Miseq	V3-V4	7.7	0	26.9	0	0
10.1016/j.scitotenv.2023.165218	Martin-Pozas et al., 2023	Pindal cave; Asturias	Spain	Europe	soil/sediment	2021-2022	Miseq	V3-V4	2.6	0	5.9	0	0
10.1016/j.scitotenv.2023.165218	Martin-Pozas et al., 2023	Pindal cave; Asturias	Spain	Europe	soil/sediment	2021-2022	Miseq	V3-V4	4.2	0	7.1	0	0
10.1016/j.scitotenv.2023.165218	Martin-Pozas et al., 2023	Pindal cave; Asturias	Spain	Europe	soil/sediment	2021-2022	Miseq	V3-V4	0.4	0	33.1	0	0
10.1016/j.scitotenv.2023.165218	Martin-Pozas et al., 2023	Pindal cave; Asturias	Spain	Europe	soil/sediment	2021-2022	Miseq	V3-V4	0.9	0	29.7	0	0
10.1016/j.scitotenv.2023.165218	Martin-Pozas et al., 2023	Pindal cave; Asturias	Spain	Europe	soil/sediment	2021-2022	Miseq	V3-V4	5.64792	5.75151	20.3313	1.6417	0
								AVRG	5.64792	5.75151	20.3313	1.6417	0.000925926
								Min	0	0	0	0	0
								Max	19	31	72	10	0.01
								Rank by AVRG frequency	3	2	1	4	5
aListed studies are those in which the frequency (relative abundance) value of the Proteobacteria classes was available.
NI: not indicated
Taxa not specifically reported in the reference were arbitrarily assumed to be 0.00
Minor taxa that were present but not precisely quantified in the reference were arbitrarily assumed to be 0.01.
Minor taxa that were present and had relative abundance between 0.01 and 0.10 were arbitrarily assumed to be 0.10.

## Sheet: Fig. 7_Volcanic_Pseudo&Campylo
DOI	Referencea	Geographic location	Country	Continent	Sample	Year of sampling	Sequencing Platform	16S regions	Alphaproteobacteria	Betaproteobacteria	Gammaproteobacteria	Deltaproteobacteria	Campylobacterota (formerly Epsilonproteobacteria)
10.1038/s41598-018-20393-2	Gonzalez-Pimentel et al., 2018	Honda del Bejenado (EP01) Cave, La Palma Island,Canary archipelago	Spain	Europe	wall rock surface	NI	MiSeq	V3-V4	10	2	38	2	0
10.7717/peerj.11386	Gonzalez-Pimentel et al., 2021	Fuente de la Canaria Cave, La Palma Island,Canary archipelago	Spain	Europe	wall rock surface	2015	MiSeq	V3-V4	4.5	0	30.2	2.9	0
10.7717/peerj.11386	Gonzalez-Pimentel et al., 2021	Fuente de la Canaria Cave, La Palma Island,Canary archipelago	Spain	Europe	wall rock surface	2015	MiSeq	V3-V4	10.7	0	40.5	2.1	0
10.7717/peerj.11386	Gonzalez-Pimentel et al., 2021	Fuente de la Canaria Cave, La Palma Island,Canary archipelago	Spain	Europe	wall rock surface	2015	MiSeq	V3-V4	6.5	0	30.3	3.3	0
10.7717/peerj.11386	Gonzalez-Pimentel et al., 2021	Fuente de la Canaria Cave, La Palma Island,Canary archipelago	Spain	Europe	wall rock surface	2015	MiSeq	V3-V4	4.7	0	84.4	0.4	0
10.1007/s00248-023-02181-2	Nicolosi et al., 2023	Lava tubes of the Etna volcano, Sicily	Italy	Europe	wall rock surface	2018	MiSeq	V3-V4	0	0	0	0	0
10.1007/s00248-023-02181-2	Nicolosi et al., 2023	Lava tubes of the Etna volcano, Sicily	Italy	Europe	wall rock surface	2018	MiSeq	V3-V4	4.66	0	0	0	0
10.1007/s00248-023-02181-2	Nicolosi et al., 2023	Lava tubes of the Etna volcano, Sicily	Italy	Europe	wall rock surface	2018	MiSeq	V3-V4	0	0	28.6	0	0
10.1007/s00248-023-02181-2	Nicolosi et al., 2023	Lava tubes of the Etna volcano, Sicily	Italy	Europe	wall rock surface	2018	MiSeq	V3-V4	0	0	24.65	0	0
10.1007/s00248-023-02181-2	Nicolosi et al., 2023	Lava tubes of the Etna volcano, Sicily	Italy	Europe	wall rock surface	2018	MiSeq	V3-V4	0	0	0	0	0
10.1007/s00248-023-02181-2	Nicolosi et al., 2023	Lava tubes of the Etna volcano, Sicily	Italy	Europe	wall rock surface	2018	MiSeq	V3-V4	0	0	0	0	0
10.1007/s00248-023-02181-2	Nicolosi et al., 2023	Lava tubes of the Etna volcano, Sicily	Italy	Europe	wall rock surface	2018	MiSeq	V3-V4	0	0	0	0	0
10.1007/s00248-023-02181-2	Nicolosi et al., 2023	Lava tubes of the Etna volcano, Sicily	Italy	Europe	wall rock surface	2018	MiSeq	V3-V4	0	0	0	0	0
10.1007/s00248-023-02181-2	Nicolosi et al., 2023	Lava tubes of the Etna volcano, Sicily	Italy	Europe	wall rock surface	2018	MiSeq	V3-V4	0	0	0	0	0
10.1007/s00248-023-02181-2	Nicolosi et al., 2023	Lava tubes of the Etna volcano, Sicily	Italy	Europe	wall rock surface	2018	MiSeq	V3-V4	0	0	0	0	0
10.1007/s00248-023-02181-2	Nicolosi et al., 2023	Lava tubes of the Etna volcano, Sicily	Italy	Europe	wall rock surface	2018	MiSeq	V3-V4	0	0	0	0	0
10.1007/s00248-023-02181-2	Nicolosi et al., 2023	Lava tubes of the Etna volcano, Sicily	Italy	Europe	wall rock surface	2018	MiSeq	V3-V4	22.37	0	25.99	0	0
								AVRG	3.73118	0.117647	17.8024	0.629412	0
								Min	0	0	0	0	0
								Max	22.37	2	84.4	3.3	0
								Rank by AVRG frequency	2	4	1	3	5
aListed studies are those in which the frequency (relative abundance) value of the Proteobacteria classes was available.
NI: Not indicated in reference
Taxa not specifically reported in the reference were arbitrarily assumed to be 0.00
Minor taxa that were present but not precisely quantified in the reference were arbitrarily assumed to be 0.01.
Minor taxa that were present and had relative abundance between 0.01 and 0.10 were arbitrarily assumed to be 0.10.

## Sheet: Fig. 7_SAS_Pseudo&Campylo
DOI	Referencea	Geographic location	Country	Continent	Sample	Year of sampling	Sequencing Platform	16S regions	Alphaproteobacteria	Betaproteobacteria	Gammaproteobacteria	Deltaproteobacteria	Campylobacterota (formerly Epsilonproteobacteria)
10.1371/journal.pone.0220706	D’Angeli et al., 2019a	Fetida Cave; Puglia region	Italy	Europe	Microbial aggregates in sulfidic water	2015	MiSeq	V3-V4	13.2041	1.8	27	5.7	0.7
10.1371/journal.pone.0220706	D’Angeli et al., 2019a	Fetida Cave; Puglia region	Italy	Europe	Microbial aggregates in sulfidic water	2015	MiSeq	V3-V4	9.24	0	20.48	14.25	3.15
10.1371/journal.pone.0220706	D’Angeli et al., 2019a	Fetida Cave; Puglia region	Italy	Europe	Microbial aggregates in sulfidic water	2015	MiSeq	V3-V4	5.66	0.3	12.13	14.68	12.12
10.1371/journal.pone.0220706	D’Angeli et al., 2019a	Fetida Cave; Puglia region	Italy	Europe	Microbial aggregates in sulfidic water	2015	MiSeq	V3-V4	4.14	0.19	34.26	13.07	3.12
10.1371/journal.pone.0220706	D’Angeli et al., 2019a	Fetida Cave; Puglia region	Italy	Europe	Microbial aggregates in sulfidic water	2015	MiSeq	V3-V4	9.98	0	8.95	8.35	19.11
10.1371/journal.pone.0220706	D’Angeli et al., 2019a	Fetida Cave; Puglia region	Italy	Europe	Microbial aggregates in sulfidic water	2015	MiSeq	V3-V4	15.5542	1.71572	24.8153	5.92987	1.27113
10.1016/j.scitotenv.2021.149465	Jurado et al., 2021	Fetida Cave; Puglia region	Italy	Europe	Microbial aggregates in sulfidic water	2017	MiSeq	V3-V4	6.4	0	10.9	15.7	12.9
10.1016/j.scitotenv.2021.149465	Jurado et al., 2021	Fetida Cave; Puglia region	Italy	Europe	Microbial aggregates in sulfidic water	2017	MiSeq	V3-V4	7	0	16.4	15.9	15.3
10.1016/j.scitotenv.2021.149465	Jurado et al., 2021	Fetida Cave; Puglia region	Italy	Europe	Microbial aggregates in sulfidic water	2017	MiSeq	V3-V4	7.7	0	15.2	6.4	44
10.1016/j.scitotenv.2021.149465	Jurado et al., 2021	Fetida Cave; Puglia region	Italy	Europe	Microbial aggregates in sulfidic water	2017	MiSeq	V3-V4	2.1	0	10	5.8	53.7
								AVRG	8.09783	0.400572	18.0135	10.578	16.5371
								Min	2.1	0	8.95	5.7	0.7
								Max	15.5542	1.8	34.26	15.9	53.7
								Rank by AVRG frequency	4	5	1	3	2
aListed studies are those in which the frequency (relative abundance) value of the Proteobacteria classes was available.
Taxa not specifically reported in the reference were arbitrarily assumed to be 0.00
Minor taxa that were present but not precisely quantified in the reference were arbitrarily assumed to be 0.01.
Minor taxa that were present and had relative abundance between 0.01 and 0.10 were arbitrarily assumed to be 0.10.

## Sheet: Fig. 8_Limestone cave matrices
DOI	Reference	Geographic location	Country	Continent	Sample	Year of sampling	Sequencing platform	16S regions	Pseudomonadota	Actinomycetota	Acidobacteriota	Verrucomicrobiota	Bacillota	Chloroflexota	Nitrospirota	Planctomycetota	Patescibacteria (candidatus)	Bacteroidota	Gemmatimonadota	Methylomirabilota (candidatus)	Myxococcota	Bdellovibrionota	Elusimicrobiota (candidatus)	Dependentiae (candidatus)	Latescibacteria (candidatus)	Cyanobacteriota	Rokubacteria (candidatus)	GAL15 (candidatus)	NB1-j	Fibrobacterota	Campylobacterota (formerly Epsilonbacteriodota)	Others	Total per sample
10.1371/journal.pone.0180700	Leuko et al., 2017	Su Bentu cave, Sardegna region	Italy	Europe	biofilm on rock surface	2014	MiSeq	V3-V4	26.6454	18.3195	9.76997	1.34185	13.0224	4.05751	4.14696	5.58466	0	2.31949	1.39297	0	0	0	0.108626	0	0.932907	0.210863	0	0	0	0.1	0	12.05	100.003
10.1371/journal.pone.0180700	Leuko et al., 2017	Su Bentu cave, Sardegna region	Italy	Europe	biofilm on rock surface	2014	MiSeq	V3-V4	26.264	30.1389	0.0956077	0.1	37.6019	0.1	0	0.1	0	2.82324	0.1	0	0	0	0	0	0	0.71987	0	0	0	0	0	1.96	100.004
10.1371/journal.pone.0180700	Leuko et al., 2017	Su Bentu cave, Sardegna region	Italy	Europe	biofilm on rock surface	2014	MiSeq	V3-V4	18.7373	53.7538	7.87872	1.42617	0.486985	4.51041	1.77402	1.91895	0	0.411618	4.34808	0	0	0	0	0	0.1	0.1	0	0	0	0	0	4.55	99.9961
10.1371/journal.pone.0180700	Leuko et al., 2017	Su Bentu cave, Sardegna region	Italy	Europe	biofilm on rock surface	2014	MiSeq	V3-V4	35.6348	3.79081	13.6457	0.713422	0.157195	6.18501	15.0726	4.64933	0	0.163241	4.00242	0	0	0	0.1	0	1.48126	0	0	0	0	0	0	14.4	99.9958
10.1371/journal.pone.0180700	Leuko et al., 2017	Su Bentu cave, Sardegna region	Italy	Europe	biofilm on rock surface	2014	MiSeq	V3-V4	49.7309	3.56809	12.4708	0.310014	0.1	2.22274	16.9923	2.64974	0	0.391905	4.96022	0	0	0	0.163781	0	0.854001	0	0	0	0	0.1	0	5.49	100.004
10.1371/journal.pone.0180700	Leuko et al., 2017	Su Bentu cave, Sardegna region	Italy	Europe	biofilm on rock surface	2014	MiSeq	V3-V4	97.19	0.101615	0.141131	0	0.158067	0.1	0.1	0.1	0	1.9081	0.1	0	0	0	0	0	0	0	0	0	0	0	0	0.1	99.9989
10.1371/journal.pone.0180700	Leuko et al., 2017	Su Bentu cave, Sardegna region	Italy	Europe	biofilm on rock surface	2014	MiSeq	V3-V4	46.6643	3.07455	14.7614	0.201804	0.1	3.71557	16.0078	2.83713	0	0.302707	3.83428	0	0	0	0.2849	0	0.807217	0	0	0	0	0	0	7.4727	100.064
10.1111/mec.15144	Alonso et al., 2019	Pristine cave from Dordogne region	France	Europe	biofilm on rock surface	2017	MiSeq	V3-V4	56	15	5	0	0.01	4	8	4	0	0	2	0	0	0	1	0	0	2	0	0	0	0	0	2.99	100
10.1111/mec.15144	Alonso et al., 2019	Pristine cave from Dordogne region	France	Europe	biofilm on rock surface	2017	MiSeq	V3-V4	51	18	4	0	2	3	12	4	0	0	3	2	0	0	0	0	0	0	0	0	0	0	0	1	100
10.1111/mec.15144	Alonso et al., 2019	Pristine cave from Dordogne region	France	Europe	biofilm on rock surface	2017	MiSeq	V3-V4	28	24	9	0	3	7	18	4	0	0	3	0	0	0	1	0	0	1	0	0	0	0	0	2	100
10.1111/mec.15144	Alonso et al., 2019	Pristine cave from Dordogne region	France	Europe	biofilm on rock surface	2017	MiSeq	V3-V4	41	20	6	0	17	2	6	4	0	0	3	0	0	0	0	0	0	0	0	0	0	0	0	1	100
10.16943/ptinsa/2019/49589	Kumar et al., 2019	B2 cave in Baratang Island, Andaman archipelago	India	Asia	biofilm on rock surface	2017	MiSeq	V3-V4	82.87	9	0	0	5	0.24	1	1	0	0.23	0.31	0	0	0	0	0	0	0.01	0	0	0	0	0	0.34	100
10.1007/s11274-019-2713-y	Long et al., 2019	Shuanghe Cave, Guizhou province	China	Asia	biofilm on rock surface	2016	MiSeq	V3-V4	31	48	0	0.01	2.5	9.5	0.5	0.01	0.01	6	1	0	0	0	0	0	0.01	0.01	0	0	0	0	0	1.45	100
10.1186/s12866-020-01806-7	Dong et al., 2020	Zhijin cave, Guizhou Province	China	Asia	biofilm on rock surface	NI	MiSeq	V3-V4	64	16.53	2.5	2	4.16	1	2	1	0	2.5	1	0	0	0	0	0	0	0	0	0	0	0	0	3.31	100
10.3389/feart.2020.586248	Jurado et al., 2020	Morgana Cave, Lombardia region	Italy	Europe	biofilm on rock surface	2017	MiSeq	V3-V4	46.06	8.77	6.84	0.95	0	6.13	4.07	6.42	2.14	8.19	1.72	0	0	0	0.1	0.65	2.51	0.1	2.27	0.65	0	0.01	0.01	2.41	100
10.3389/feart.2020.586248	Jurado et al., 2020	Morgana Cave, Lombardia region	Italy	Europe	biofilm on rock surface	2017	MiSeq	V3-V4	39.16	10.15	10.44	0.82	0	9.46	4.68	6.53	0.93	3.31	3.61	0	0	0	0.1	0.65	2.51	0.1	5.08	0.65	0	0.01	0.01	1.8	100
10.3389/feart.2020.586248	Jurado et al., 2020	Morgana Cave, Lombardia region	Italy	Europe	biofilm on rock surface	2017	MiSeq	V3-V4	38.48	11.24	6.64	0.99	0	9.59	2.56	7.89	1.39	9.23	2.16	0	0	0	0.1	0.65	1.97	0.1	2.58	0.65	0	0.01	0.01	3.76	100
10.3389/feart.2020.586248	Jurado et al., 2020	Morgana Cave, Lombardia region	Italy	Europe	biofilm on rock surface	2017	MiSeq	V3-V4	43.21	4.34	11.07	2.05	0	6.97	3.25	8.63	1.24	9.43	2.42	0	0	0	0.1	0.65	1.41	0.1	3.25	0.65	0	0.01	0.01	1.21	100
10.3389/feart.2020.586248	Jurado et al., 2020	Morgana Cave, Lombardia region	Italy	Europe	biofilm on rock surface	2017	MiSeq	V3-V4	36.49	11.37	8.98	1.61	0	10.13	2.82	9.18	1.69	6.21	1.87	0	0	0	0.1	0.65	1.38	0.1	3.29	0.65	0	0.01	0.01	3.46	100
10.1007/s00248-020-01623-5	Addesso et al., 2021	Pertosa-Auletta Cave, Campania region	Italy	Europe	biofilm on rock surface	NI	MiSeq	V3-V4	43.27	11.25	10.73	0	2.85	1.95	4.89	3.8	0	0.95	0.95	0	0	0	0	0	0.95	0	0	0	0	0	0	18.41	100
10.1007/s00248-020-01623-5	Addesso et al., 2021	Pertosa-Auletta Cave, Campania region	Italy	Europe	biofilm on rock surface	NI	MiSeq	V3-V4	46.12	2.85	10.98	0	3.93	1.9	6.76	3.8	0	1.75	0.95	0	0	0	0	0	0.95	0	0	0	0	0	0	20.01	100
10.1007/s00248-020-01623-5	Addesso et al., 2021	Pertosa-Auletta Cave, Campania region	Italy	Europe	biofilm on rock surface	NI	MiSeq	V3-V4	51.42	3.8	15.23	0	1.9	1.9	7.62	2.26	0	1.9	1.9	0	0	0	0	0	0.95	0	0	0	0	0	0	11.12	100
10.1007/s00248-020-01623-5	Addesso et al., 2021	Pertosa-Auletta Cave, Campania region	Italy	Europe	biofilm on rock surface	NI	MiSeq	V3-V4	46.17	3.44	8.73	0	14.12	1.9	12.72	2.33	0	0.01	1.56	0	0	0	0	0	0.74	0	0	0	0	0	0	8.28	100
10.1007/s00248-020-01623-5	Addesso et al., 2021	Pertosa-Auletta Cave, Campania region	Italy	Europe	biofilm on rock surface	NI	MiSeq	V3-V4	48.27	3.52	8.76	0	15.24	2.23	2.23	2.37	0	0.95	1.46	0	0	0	0	0	0.74	0	0	0	0	0	0	14.23	100
10.1007/s00248-020-01623-5	Addesso et al., 2021	Pertosa-Auletta Cave, Campania region	Italy	Europe	biofilm on rock surface	NI	MiSeq	V3-V4	55.15	3.85	14.87	0	1.95	0.95	3.86	1.95	0	0.01	0.01	0	0	0	0	0	0.01	0	0	0	0	0	0	17.39	100
10.1007/s00248-020-01623-5	Addesso et al., 2021	Pertosa-Auletta Cave, Campania region	Italy	Europe	biofilm on rock surface	NI	MiSeq	V3-V4	52.38	3.8	9.52	0	5.71	1.9	3.85	3.1	0	0.95	0.95	0	0	0	0	0	0.95	0	0	0	0	0	0	16.89	100
10.1007/s12665-021-09969-w	Chen et al., 2021	Tainliao district	Taiwan	Asia	biofilm on rock surface	NI	MiSeq	V3-V4	22	54	8	0	1	0	0	2	0	0	1	0	0	0	0	0	0	10	0	0	0	0	0	2	100
10.3390/microorganisms9081789	Koner et al., 2021	Tianliao district	Taiwan	Asia	biofilm on rock surface	NI	MiSeq	V3-V4	22	27	17	2	1	5	3	9	0	0	5	0	0	0	0	0	0	0	0	0.8	0	0	0	8.2	100
10.1016/j.scitotenv.2023.165218	Martin-Pozas et al., 2023	Pindal cave; Asturias	Spain	Europe	Biofilm	2021-2022	Miseq	V3-V4	51	8	13	2	0	0	6	11	0	3	0	2	1	0	0	0	0	0	0	0	2	0	0	1	100
10.1016/j.scitotenv.2023.165218	Martin-Pozas et al., 2023	Pindal cave; Asturias	Spain	Europe	Biofilm	2021-2022	Miseq	V3-V4	48	10	16	2	0	2	2	8	0	5	1	2	2	0	0	0	1	0	0	0	1	0	0	0	100
10.1016/j.scitotenv.2023.165218	Martin-Pozas et al., 2023	Pindal cave; Asturias	Spain	Europe	Biofilm	2021-2022	Miseq	V3-V4	50	14	12	1	0	2	4	8	0	3	1	2	1	0	0	0	1	0	0	0	1	0	0	0	100
10.1016/j.scitotenv.2023.165218	Martin-Pozas et al., 2023	Pindal cave; Asturias	Spain	Europe	Biofilm	2021-2022	Miseq	V3-V4	46	19	13	1	0	3	2	10	0	3	1	2	0	0	0	0	0	0	0	0	0	0	0	0	100
10.1016/j.scitotenv.2023.165218	Martin-Pozas et al., 2023	Pindal cave; Asturias	Spain	Europe	Biofilm	2021-2022	Miseq	V3-V4	47	22	10	0	0	3	1	9	0	3	3	2	0	0	0	0	0	0	0	0	0	0	0	0	100
								AVRG	45.0581	15.0199	9.00161	0.621917	4.0302	3.56489	5.42132	4.57909	0.224242	2.33152	1.92751	0.363636	0.121212	0	0.095676	0.0984848	0.644103	0.440931	0.499091	0.122727	0.121212	0.00757576	0.00151515	5.70554
								Min	18.7373	0.101615	0	0	0	0	0	0.01	0	0	0	0	0	0	0	0	0	0	0	0	0	0	0	0
								Max	97.19	54	17	2.05	37.6019	10.13	18	11	2.14	9.43	5	2	2	0	1	0.65	2.51	10	5.08	0.8	2	0.1	0.01	20.01
								Rank by AVRG frequency	1	2	3	12	7	8	5	6	16	9	10	15	18	24	21	20	11	14	13	17	18	22	23	4
10.3390/d9030031	Oliveira et al., 2017	Arkansas Ozark caves	USA	America	soil/sediment	NI	MiSeq	V3-V4	36	9	17	3.51	4	4	2	0	0	17	1	0	0	0	0	0	0	0	0	0	0	0	0	6.49	100
10.3390/d9030031	Oliveira et al., 2017	Arkansas Ozark caves	USA	America	soil/sediment	NI	MiSeq	V3-V4	20	2	29	0	4	16	15	0	0	2	1	0	0	0	0	0	0	0	0	0	0	0	0	11	100
10.3390/d9030031	Oliveira et al., 2017	Arkansas Ozark caves	USA	America	soil/sediment	NI	MiSeq	V3-V4	21	16	12	0	27	4	5	0	0	4	4	0	0	0	0	0	0	0	0	0	0	0	0	7	100
10.3390/d9030031	Oliveira et al., 2017	Arkansas Ozark caves	USA	America	soil/sediment	NI	MiSeq	V3-V4	26	5	23	0	1	8	10	0	0	11	6	0	0	0	0	0	0	0	0	0.01	0	0	0	9.99	100
10.3390/d9030031	Oliveira et al., 2017	Arkansas Ozark caves	USA	America	soil/sediment	NI	MiSeq	V3-V4	34	27	6	0	9	7	1	0	0	8	2	0	0	0	0	0	0	0	0	0	0	0	0	6	100
10.3389/fmicb.2018.00040	Dhami et al., 2018	Mammoth Cave, Margaret River	Western Australia	Australia	soil/sediment	NI	MiSeq	V3-V4	24	40	3	0	2	3	1	0	0	1	2	0	0	0	0	0	0	0	0	0	0	0	0	24	100
10.3389/fmicb.2018.00040	Dhami et al., 2018	Mammoth Cave, Margaret River	Western Australia	Australia	soil/sediment	NI	MiSeq	V3-V4	34	46	7	0	1	4	1	1	0	2	2	0	0	0	0	0	0	1	0	0	0	0	0	1	100
10.3389/fmicb.2018.00040	Dhami et al., 2018	Moondyne Cave	Western Australia	Australia	soil/sediment	NI	MiSeq	V3-V4	47	40	6	0	0.5	2	1	0	0	2	1	0	0	0	0	0	0	0	0	0	0	0	0	0.5	100
10.3389/fmicb.2018.00040	Dhami et al., 2018	Lake Cave	Western Australia	Australia	soil/sediment	NI	MiSeq	V3-V4	39	43	4	1	0	5	1	0	0	3	1	0	0	0	0	0	0	0	0	0	0	0	0	3	100
10.3389/fmicb.2018.00040	Dhami et al., 2018	Lake Cave	Western Australia	Australia	soil/sediment	NI	MiSeq	V3-V4	29	46	8	1	3	6	1	0	0	1	1	0	0	0	0	0	0	0	0	0	0	0	0	4	100
10.3389/fmicb.2018.00040	Dhami et al., 2018	Lake Cave	Western Australia	Australia	soil/sediment	NI	MiSeq	V3-V4	39	32	12	1	1	6	1	1	0	2	2	0	0	0	0	0	0	0	0	0	0	0	0	3	100
10.1186/s12866-020-01806-7	Dong et al., 2020	Zhijin cave, Guizhou Province	China	Asia	soil/sediment	NI	MiSeq	V3-V4	65.24	0	2.85	2.97	17.76	0.71	1.56	2.85	0	0.83	1.67	0	0	0	0	0	0	0	0	0	0	0	0	3.56	100
10.1186/s12866-020-01806-7	Dong et al., 2020	Zhijin cave, Guizhou Province	China	Asia	soil/sediment	NI	MiSeq	V3-V4	69.79	8.53	4.15	0	5.77	1.54	1.56	0.71	0	1.42	0.71	0	0	0	0	0	0	0	0	0	0	0	0	5.82	100
10.3389/fmicb.2020.00613	Park et al., 2020	Baeg-nyong cave in Pyeongchang-gun, Gangwon-do	South Korea	Asia	soil/sediment	2016	MiSeq	V3-V4	61.8	10	6.36	0	0	2.72	2.72	8.18	0	4.54	0.9	0	0	0	0	0	0	0	0	0	0	0	0	2.78	100
10.3389/fmicb.2020.00613	Park et al., 2020	Baeg-nyong cave in Pyeongchang-gun, Gangwon-do	South Korea	Asia	soil/sediment	2016	MiSeq	V3-V4	50	13.63	4.54	0	1.18	3.63	5.45	5.45	0	6.36	1.18	0	0	0	0	0	0	0	0	0	0	0	0	8.58	100
10.3389/fmicb.2020.00613	Park et al., 2020	Baeg-nyong cave in Pyeongchang-gun, Gangwon-do	South Korea	Asia	soil/sediment	2016	MiSeq	V3-V4	56	13	1	0	10	6	1	4	0	3	1	0	0	0	0	0	0	0	0	0	0	0	0	5	100
10.3389/fmicb.2020.00613	Park et al., 2020	Baeg-nyong cave in Pyeongchang-gun, Gangwon-do	South Korea	Asia	soil/sediment	2016	MiSeq	V3-V4	63.63	25.45	0	0	0	2.72	0.9	2.72	0	0	1.81	0	0	0	0	0	0	0	0	0	0	0	0	2.77	100
10.3389/fmicb.2020.00613	Park et al., 2020	Baeg-nyong cave in Pyeongchang-gun, Gangwon-do	South Korea	Asia	soil/sediment	2016	MiSeq	V3-V4	50	15.45	2.12	0	2.72	8.18	0.9	6.36	0	4.54	0.9	0	0	0	0	0	0	0	0	0	0	0	0	8.83	100
10.3389/fmicb.2020.00613	Park et al., 2020	Baeg-nyong cave in Pyeongchang-gun, Gangwon-do	South Korea	Asia	soil/sediment	2016	MiSeq	V3-V4	59.73	9.33	2.56	0	17.28	4.62	0	2.78	0	1.86	0	0	0	0	1.84	0	0	0	0	0	0	0	0	0	100
10.3390/microorganisms9081789	Koner et al., 2021	Tianliao district	Taiwan	Asia	soil/sediment	NI	MiSeq	V3-V4	21	21	17	3	4	7	4	5	0	1	7	0	0	0	0	0	0	0	0	0	0	0	0	10	100
10.1038/s41598-022-24159-9	Farda et al., 2022b	Grotta Grande dei Cervi, Abruzzo region	Italy	Europe	soil/sediment	NI	MiSeq	V3-V4	35	9	3	0	36	4	0	3	0	10	0	0	0	0	0	0	0	0	0	0	0	0	0	0	100
10.1038/s41598-022-24159-9	Farda et al., 2022b	Grotta Grande dei Cervi, Abruzzo region	Italy	Europe	soil/sediment	NI	MiSeq	V3-V4	26	4	15	0	29	11	0	5	0	0	4	6	0	0	0	0	0	0	0	0	0	0	0	0	100
10.1038/s41598-022-24159-9	Farda et al., 2022b	Ovito di Pietrasecca, Abruzzo region	Italy	Europe	soil/sediment	NI	MiSeq	V3-V4	46	0	13	0	17	6	11	7	0	0	0	0	0	0	0	0	0	0	0	0	0	0	0	0	100
10.1038/s41598-022-24159-9	Farda et al., 2022b	Ovito di Pietrasecca, Abruzzo region	Italy	Europe	soil/sediment	NI	MiSeq	V3-V4	44	2	14	0	0	0	18	6	4	6	0	6	0	0	0	0	0	0	0	0	0	0	0	0	100
10.3389/fmicb.2023.962452	Bogdan et al., 2023	Leșu Cave	Romania	Europe	sediment	2020	MiSeq	V3-V4	58	6.33333	4.33333	16.6667	2.26667	1	0.2	3.33333	0.833333	0.666667	1	0.5	0	0	0	0	0	0	0	0.666667	0	0	0	4.2	100
10.3389/fmicb.2023.962452	Bogdan et al., 2023	Leșu Cave	Romania	Europe	sediment	2020	MiSeq	V3-V4	34	5.66667	16	1.66667	1.16667	2	0	1.33333	19	2.33333	7.66667	0	0	0	0	0	0	0	0	3	0	0	0	6.16667	100
10.3389/fmicb.2023.962452	Bogdan et al., 2023	Leșu Cave	Romania	Europe	sediment	2020	MiSeq	V3-V4	40.3333	19	9	3	3.33333	4.66667	2.67	3.66667	4.16667	1	2	0.833333	0	0	0	0	0	0	0	0.166667	0	0	0	6.16667	100.003
10.3389/fmicb.2023.962452	Bogdan et al., 2023	Leșu Cave	Romania	Europe	sediment	2020	MiSeq	V3-V4	38.3333	6.33333	15.3333	3.33333	3.66667	2.66667	10	3.33333	1.16667	3	1.33333	3	0	0	0	0	0	0	0	0.5	0	0	0	8	100
10.1016/j.scitotenv.2023.165218	Martin-Pozas et al., 2023	Pindal cave; Asturias	Spain	Europe	soil/sediment	2021-2022	Miseq	V3-V4	52	19	12	1	0	2	0	8	0	0	5	1	0	0	0	0	0	0	0	0	0	0	0	0	100
10.1016/j.scitotenv.2023.165218	Martin-Pozas et al., 2023	Pindal cave; Asturias	Spain	Europe	soil/sediment	2021-2022	Miseq	V3-V4	48	17	11	1	1	7	2	7	0	0	4	1	1	0	0	0	0	0	0	0	0	0	0	0	100
10.1016/j.scitotenv.2023.165218	Martin-Pozas et al., 2023	Pindal cave; Asturias	Spain	Europe	soil/sediment	2021-2022	Miseq	V3-V4	21	3	36	15	1	6	0	8	0	0	1	4	2	0	0	1	2	0	0	0	0	0	0	0	100
10.1016/j.scitotenv.2023.165218	Martin-Pozas et al., 2023	Pindal cave; Asturias	Spain	Europe	soil/sediment	2021-2022	Miseq	V3-V4	19	2	37	17	1	6	1	6	0	0	0	4	2	0	0	2	1	0	0	0	2	0	0	0	100
10.1016/j.scitotenv.2023.165218	Martin-Pozas et al., 2023	Pindal cave; Asturias	Spain	Europe	soil/sediment	2021-2022	Miseq	V3-V4	42	1	22	5	0	11	0	2	6	0	2	0	1	0	0	8	0	0	0	0	0	0	0	0	100
10.1016/j.scitotenv.2023.165218	Martin-Pozas et al., 2023	Pindal cave; Asturias	Spain	Europe	soil/sediment	2021-2022	Miseq	V3-V4	42	2	18	4	2	12	0	1	5	0	2	0	0	0	0	12	0	0	0	0	0	0	0	0	100
								AVRG	40.937	15.2566	11.5661	2.35725	6.13657	5.21922	2.99882	3.0799	1.18137	2.92794	2.005	0.77451	0.176471	0	0.0541176	0.676471	0.0882353	0.0294118	0	0.127745	0.0588235	0	0	4.34863
								Min	19	0	0	0	0	0	0	0	0	0	0	0	0	0	0	0	0	0	0	0	0	0	0	0
								Max	69.79	46	37	17	36	16	18	8.18	19	17	7.66667	6	2	0	1.84	12	2	1	0	3	2	0	0	24
								Rank by AVRG frequency	1	2	3	10	4	5	8	7	12	9	11	13	15	21	19	14	17	20	21	16	18	21	21	6
10.1007/s12665-021-09969-w	Chen et al., 2021	Tainliao district	Taiwan	Asia	groundwater	NI	MiSeq	V3-V4	64.6465	1.0101	22.2222	4.0404	1.0101	0	1.0101	3.0303	0	1.0101	2.0202	0	0	0	0	0	0	0	0	0	0	0	0	0	100
10.3389/fmicb.2023.962452	Bogdan et al., 2023	Leșu Cave	Romania	Europe	groundwater	2020	MiSeq	V3-V4	63	14	1	4	1	0	1	0.9	5	4	0.5	0	0	0	0	0	0	0	0	0	0	0	0	5.6	100
10.3389/fmicb.2023.962452	Bogdan et al., 2023	Leșu Cave	Romania	Europe	groundwater	2020	MiSeq	V3-V4	53.6667	22.6667	2.75	1.66667	2.66667	1.66667	0.83	2.16667	2.33333	3	0.666667	0.2	0	0	0	0	0	0	0	0	0	0	0	5.71667	99.9967
10.1016/j.scitotenv.2023.165218	Martin-Pozas et al., 2023	Pindal cave; Asturias	Spain	Europe	groundwater	2021-2022	Miseq	V3-V4	4	0	3	46	0	4	2	0	24	2	0	2	3	6	4	0	0	0	0	0	0	0	0	0	100
10.1016/j.scitotenv.2023.165218	Martin-Pozas et al., 2023	Pindal cave; Asturias	Spain	Europe	groundwater	2021-2022	Miseq	V3-V4	5	0	2	36	0	3	7	1	29	3	0	1	4	5	4	0	0	0	0	0	0	0	0	0	100
10.1016/j.scitotenv.2023.165218	Martin-Pozas et al., 2023	Pindal cave; Asturias	Spain	Europe	groundwater	2021-2022	Miseq	V3-V4	6	0	3	34	0	4	1	3	28	0	0	2	8	6	2	0	0	0	0	0	0	3	0	0	100
10.1016/j.scitotenv.2023.165218	Martin-Pozas et al., 2023	Pindal cave; Asturias	Spain	Europe	groundwater	2021-2022	Miseq	V3-V4	34	0	8	14	0	0	0	0	9	22	0	0	3	6	3	0	0	0	0	0	0	1	0	0	100
10.1016/j.scitotenv.2023.165218	Martin-Pozas et al., 2023	Pindal cave; Asturias	Spain	Europe	groundwater	2021-2022	Miseq	V3-V4	6	0	2	43	0	5	3	3	21	3	0	2	7	3	2	0	0	0	0	0	0	0	0	0	100
10.1016/j.scitotenv.2023.165218	Martin-Pozas et al., 2023	Pindal cave; Asturias	Spain	Europe	groundwater	2021-2022	Miseq	V3-V4	2	0	0	46	0	2	15	1	15	4	0	2	4	5	3	0	0	1	0	0	0	0	0	0	100
10.1016/j.scitotenv.2023.165218	Martin-Pozas et al., 2023	Pindal cave; Asturias	Spain	Europe	groundwater	2021-2022	Miseq	V3-V4	1	0	0	39	0	3	7	0	30	4	0	2	5	5	3	0	0	1	0	0	0	0	0	0	100
10.1016/j.scitotenv.2023.165218	Martin-Pozas et al., 2023	Pindal cave; Asturias	Spain	Europe	groundwater	2021-2022	Miseq	V3-V4	6	0	2	44	0	5	3	3	23	2	0	2	5	3	2	0	0	0	0	0	0	0	0	0	100
								AVRG	22.3012	3.42516	4.17929	28.337	0.425161	2.51515	3.71274	1.55427	16.9394	4.36455	0.289715	1.2	3.54545	3.54545	2.09091	0	0	0.181818	0	0	0	0.363636	0	1.02879
								Min	1	0	0	1.66667	0	0	0	0	0	0	0	0	0	0	0	0	0	0	0	0	0	0	0	0
								Max	64.6465	22.6667	22.2222	46	2.66667	5	15	3.0303	30	22	2.0202	2	8	6	4	0	0	1	0	0	0	3	0	5.71667
								Rank by AVRG frequency	2	9	5	1	15	10	6	12	3	4	17	13	7	7	11	19	19	18	19	19	19	16	19	14
	Biofilm
	soil/sediment
	groundwater
NI: Not indicated in reference
Taxa not specifically reported in the reference were arbitrarily assumed to be 0.00
Minor taxa that were present but not precisely quantified in the reference were arbitrarily assumed to be 0.01.
Minor taxa that were present and had relative abundance between 0.01 and 0.10 were arbitrarily assumed to be 0.10.
